# Supplementary material for: Detection of spike protein in term placentas of COVID-19 vaccinated and/or SARS-CoV-2 infected women
Source: PLoS One. 2026 Mar 5;21(3):e0344185. doi: 10.1371/journal.pone.0344185 (PMC12962466; doi:10.1371/journal.pone.0344185)
Supplement: S2 Table — (XLSX) [file pone.0344185.s002.xlsx]

## Sheet: data
Week of pregnancy at birth	birth weight	APGAR (1min)	APGAR (5min)	APGAR (10 min)	pH of umbilical artery	pH of umbilical vein	Base excess (mmol/l)	neonatal disease/ malformation	admission to the neonatal intensive care unit	Groups	Vaccinated	number of vaccinations	Time of the first vaccination	Time of the second vaccination	Time of the third vaccination	Time of the fourth vaccination	type of the first vaccine	type of the second vaccine	type of the third vaccine	type of the fourth vaccine	symptoms during pregnancy: Fever	cough	breathlessness	Muscle and joint pain	Sore throat	headache	nausea/vomiting	stuffy nose	Taste and/or odour disorders	pneumonia	COVID-19 in pregnancy	COVID-19 week of pregnancy	trimenon	spike	spike Hofbauer cells	Spike_Syncytio	Spike_Trophoblast	Spike_endothel	Nukleocapsid	Nucleo_Hofbauer	Nucleo_Syncytio	Nucleo_intravillär	RNAscope V-nCoV2019-S Wuhan	RNAscope BNT162b2 for Comirnaty	RNAscope S-encoding-mRNA-1273-C1(0=no; 1=yes; x= not tested) for Spikevax
41	3535	9	10	10	7.27	7.4	-2.2	no	no	COVID-19	no	0	x	x	x	x	x	x	x	x	no	yes	no	no	yes	no	no	yes	yes	yes	yes	x	x	negative	negative	negative	negative	negative	negative	negative	negative	negative	x	x	x
38	3075	9	10	10	99	7.33	99	no	no	COVID-19	no	0	x	x	x	x	x	x	x	x	no	yes	yes	no	no	yes	yes	yes	no	yes	yes	x	COVID-19 in third Trimenon	positivee	negative	positivee	negative	negative	negative	negative	negative	negative	x	x	x
40	3300	8	8	9	7.19	7.2	-10	no	yes	COVID-19	no	0	x	x	x	x	x	x	x	x	no	yes	yes	yes	yes	yes	no	yes	no	yes	yes	37	COVID-19 in third Trimenon	negative	negative	negative	negative	negative	negative	negative	negative	negative	x	x	x
41	4335	10	10	10	7.21	7.24	-6	no	no	COVID-19	no	0	x	x	x	x	x	x	x	x	no	no	no	no	yes	no	no	yes	no	no	yes	20	COVID-19 in second trimenon	positivee	positivee	positivee	negative	negative	negative	negative	negative	negative	x	x	x
36	3000	9	10	10	7.2	7.22	-5.5	no	no	COVID-19	no	0	x	x	x	x	x	x	x	x	yes	yes	yes	no	yes	yes	no	yes	yes	no	yes	36	COVID-19 in third Trimenon	negative	negative	negative	negative	negative	negative	negative	negative	negative	x	x	x
39	2910	9	10	10	7.32	7.37	-0.2	no	no	COVID-19	no	0	x	x	x	x	x	x	x	x	no	yes	yes	no	no	yes	no	yes	yes	no	yes	x	COVID-19 in first trimenon	negative	negative	negative	negative	negative	negative	negative	negative	negative	x	x	x
40	3710	9	10	10	7.22	7.33	-4.7	no	no	vaccinated	yes	2	before pregnancy	x	x	x	Corminaty	Corminaty	x	x	no	no	no	no	no	no	no	yes	yes	no	no	x	no COVID-19	positivee	positivee	positivee	positivee	positivee	negative	negative	negative	negative	0	0	x
41	3460	9	10	10	7.26	7.29	-3.9	no	no	vaccinated	yes	2	third trimenon	third trimenon	x	x	Corminaty	Corminaty	x	x	no	no	yes	no	no	no	no	no	no	no	no	x	no COVID-19	negative	negative	negative	negative	negative	negative	negative	negative	negative	x	x	x
41	3565	9	9	10	7.21	7.38	-10.7	no	no	COVID-19	no	0	x	x	x	x	x	x	x	x	no	yes	no	no	yes	no	yes	yes	no	yes	yes	34	COVID-19 in third Trimenon	negative	negative	negative	negative	negative	negative	negative	negative	negative	x	x	x
36	2155	9	9	10	7.34	7.38	1	no	no	vaccinated	yes	2	first trimenon	third trimenon	x	x	Moderna	Corminaty	x	x	no	yes	no	yes	yes	no	no	yes	no	yes	no	x	no COVID-19	negative	negative	negative	negative	negative	negative	negative	negative	negative	x	x	x
41	3200	2	6	8	7.13	7.31	-8.8	no	yes	vaccinated	yes	3	before pregnancy	before pregnancy	third trimenon	x	Corminaty	Corminaty	Corminaty	x	no	no	no	no	yes	yes	no	yes	no	no	no	x	no COVID-19	negative	negative	negative	negative	negative	negative	negative	negative	negative	x	x	x
39	4220	9	10	10	7.28	7.35	-2.1	no	no	vaccinated	yes	2	before pregnancy	second trimenon	x	x	Corminaty	Corminaty	x	x	no	no	no	no	yes	no	yes	yes	no	no	no	x	no COVID-19	negative	negative	negative	negative	negative	negative	negative	negative	negative	x	x	x
40	3730	10	10	10	7.27	7.3	-6.9	no	yes	vaccinated	yes	1	before pregnancy	x	x	x	Corminaty	x	x	x	no	no	no	no	no	no	yes	no	yes	no	no	x	no COVID-19	negative	negative	negative	negative	negative	negative	negative	negative	negative	x	x	x
40	3770	9	10	10	7.33	7.43	-5.1	no	no	vaccinated	yes	1	before pregnancy	x	x	x	AstraZeneca	x	x	x	no	no	no	no	no	yes	yes	no	no	no	no	x	no COVID-19	positivee	negative	positivee	negative	positivee	negative	negative	negative	negative	x	x	x
39	3260	9	10	10	7.24	7.3	-2.5	no	no	vaccinated	yes	2	second trimenon	second trimenon	x	x	Corminaty	Corminaty	x	x	no	no	no	no	no	no	no	no	no	no	no	x	no COVID-19	negative	negative	negative	negative	negative	negative	negative	negative	negative	x	x	x
39	3540	9	9	10	7.26	7.36	-2.7	no	no	vaccinated	yes	2	before pregnancy	third trimenon	x	x	Moderna	Corminaty	x	x	no	no	no	no	no	no	no	no	yes	no	no	x	no COVID-19	negative	negative	negative	negative	negative	negative	negative	negative	negative	x	x	x
41	4325	9	10	10	7.25	7.35	-4.6	no	no	vaccinated	yes	2	third trimenon	third trimenon	x	x	Corminaty	Corminaty	x	x	no	no	no	no	no	no	yes	no	no	no	no	x	no COVID-19	negative	negative	negative	negative	negative	negative	negative	negative	negative	x	x	x
37	2440	9	10	10	7.21	7.33	-3.9	no	no	vaccinated	yes	2	before pregnancy	second trimenon	x	x	Corminaty	Corminaty	x	x	no	yes	no	no	no	no	yes	yes	no	no	no	x	no COVID-19	negative	negative	negative	negative	negative	negative	negative	negative	negative	x	x	x
41	3520	10	10	10	7.2	7.37	-7.9	no	no	vaccinated	yes	2	before pregnancy	third trimenon	x	x	Corminaty	Corminaty	x	x	no	no	no	no	no	no	no	no	no	no	no	x	no COVID-19	negative	negative	negative	negative	negative	negative	negative	negative	negative	x	x	x
41	4300	9	10	10	7.26	7.34	-4.9	no	no	vaccinated	yes	2	third trimenon	third trimenon	x	x	Corminaty	Corminaty	x	x	no	no	yes	no	yes	yes	no	yes	no	no	no	x	no COVID-19	negative	negative	negative	negative	negative	negative	negative	negative	negative	x	x	x
41	3760	9	10	10	7.23	7.33	-6.8	no	no	vaccinated	yes	2	before pregnancy	second trimenon	x	x	Corminaty	Corminaty	x	x	no	no	no	no	yes	no	yes	no	no	no	no	x	no COVID-19	positivee	negative	negative	negative	positivee	negative	negative	negative	negative	x	x	x
39	2780	10	10	10	7.3	7.37	-1	no	no	vaccinated	yes	2	third trimenon	third trimenon	x	x	Corminaty	Corminaty	x	x	no	no	no	no	no	no	yes	yes	no	no	no	x	no COVID-19	negative	negative	negative	negative	negative	negative	negative	negative	negative	x	x	x
39	3400	7	7	9	7.32	7.38	-1.4	no	yes	COVID-19	no	0	x	x	x	x	x	x	x	x	yes	no	yes	yes	yes	no	yes	yes	no	yes	yes	21	COVID-19 in second trimenon	positivee	positivee	negative	negative	negative	negative	negative	negative	negative	x	x	x
39	3670	10	10	10	7.27	7.32	-6.8	no	no	vaccinated	yes	3	before pregnancy	before pregnancy	first trimenon	x	Corminaty	Corminaty	Corminaty	x	no	yes	no	no	yes	yes	no	yes	yes	no	no	x	no COVID-19	negative	negative	negative	negative	negative	negative	negative	negative	negative	x	x	x
37	3055	8	8	9	7.33	7.43	-1.5	no	no	vaccinated	yes	3	before pregnancy	before pregnancy	second trimenon	x	Corminaty	Corminaty	Corminaty	x	x	x	yes	no	no	no	yes	yes	no	no	no	x	no COVID-19	negative	negative	negative	negative	negative	negative	negative	negative	negative	x	x	x
41	3930	9	9	9	7.3	7.36	-5.1	no	no	vaccinated	yes	1	third trimenon	x	x	x	Corminaty	x	x	x	no	no	no	no	no	no	no	yes	no	no	no	x	no COVID-19	negative	negative	negative	negative	negative	negative	negative	negative	negative	x	x	x
41	2660	5	8	8	7.25	7.29	-5.5	yes	yes	vaccinated	yes	2	third trimenon	third trimenon	x	x	Corminaty	Corminaty	x	x	no	no	no	no	no	no	no	yes	no	no	no	x	no COVID-19	negative	negative	negative	negative	negative	negative	negative	negative	negative	x	x	x
40	2915	10	10	10	7.29	7.37	-4.7	no	no	vaccinated	yes	2	third trimenon	third trimenon	x	x	Corminaty	Corminaty	x	x	no	no	no	no	no	no	no	no	no	no	no	x	no COVID-19	positivee	positivee	negative	positivee	negative	negative	negative	negative	negative	0	0	x
42	3750	10	10	10	7.36	7.41	-0.6	no	no	vaccinated	yes	2	second trimenon	second trimenon	x	x	Corminaty	Corminaty	x	x	no	no	no	no	no	no	yes	yes	yes	no	no	x	no COVID-19	negative	negative	negative	negative	negative	negative	negative	negative	negative	x	x	x
37	2180	9	10	10	7.35	7.37	-2	no	no	vaccinated	yes	3	before pregnancy	before pregnancy	second trimenon	x	AstraZeneca	Corminaty	Corminaty	x	no	no	no	no	no	no	no	no	no	no	no	x	no COVID-19	negative	negative	negative	negative	negative	negative	negative	negative	negative	x	x	x
40	3430	9	10	10	7.29	7.38	-3.7	no	no	vaccinated	yes	3	before pregnancy	before pregnancy	third trimenon	x	Corminaty	Corminaty	Corminaty	x	no	no	no	no	no	yes	no	no	no	no	no	x	no COVID-19	positivee	positivee	negative	positivee	negative	negative	negative	negative	negative	x	x	x
39	2740	9	10	10	7.29	7.36	-1.6	no	no	vaccinated	yes	2	second trimenon	second trimenon	x	x	Corminaty	Corminaty	x	x	no	no	no	no	no	no	no	no	no	no	no	x	no COVID-19	positivee	positivee	positivee	negative	negative	negative	negative	negative	negative	x	x	x
40	3930	9	9	10	7.32	7.37	-1.6	yes	no	vaccinated	yes	2	second trimenon	second trimenon	x	x	Corminaty	Corminaty	x	x	no	no	no	no	yes	yes	yes	yes	no	no	no	x	no COVID-19	positivee	positivee	negative	negative	negative	negative	negative	negative	negative	x	x	x
41	3520	9	10	10	7.28	7.41	-4	no	no	vaccinated	yes	2	before pregnancy	before pregnancy	x	x	Corminaty	Corminaty	x	x	no	yes	no	no	yes	yes	yes	yes	yes	no	no	x	no COVID-19	negative	negative	negative	negative	negative	negative	negative	negative	negative	x	x	x
39	3260	9	10	10	7.17	7.19	-10.2	no	no	vaccinated	yes	3	before pregnancy	before pregnancy	before pregnancy	x	Corminaty	Corminaty	Corminaty	x	no	no	yes	no	no	no	no	no	no	no	no	x	no COVID-19	negative	negative	negative	negative	negative	negative	negative	negative	negative	x	x	x
39	3820	9	10	10	7.3	7.33	-1.6	no	no	vaccinated	yes	2	before pregnancy	before pregnancy	x	x	Moderna	Moderna	x	x	no	yes	no	no	no	no	no	yes	no	no	no	x	no COVID-19	positivee	positivee	positivee	positivee	negative	negative	negative	negative	negative	0	0	1
41	3655	8	9	10	7.22	7.33	-4.2	no	no	COVID-19	no	0	x	x	x	x	x	x	x	x	no	yes	yes	yes	yes	yes	yes	yes	no	yes	yes	36	COVID-19 in third Trimenon	negative	negative	negative	negative	negative	negative	negative	negative	negative	x	x	x
42	2900	9	10	10	7.22	7.23	-8.9	no	no	vaccinated	yes	1	before pregnancy	x	x	x	Corminaty	x	x	x	no	no	no	no	no	no	no	yes	no	no	no	x	no COVID-19	negative	negative	negative	negative	negative	negative	negative	negative	negative	x	x	x
40	3080	9	10	10	7.24	7.37	-4.8	no	no	vaccinazed + COVID-19	yes	3	before pregnancy	before pregnancy	third trimenon	x	Corminaty	Corminaty	Corminaty	x	no	yes	no	yes	yes	yes	yes	yes	no	no	yes	37	COVID-19 in third Trimenon	positivee	positivee	positivee	positivee	negative	positivee	negative	negative	positivee	0	0	x
39	3900	9	10	10	7.27	7.36	-3	no	no	vaccinated	yes	3	before pregnancy	before pregnancy	second trimenon	x	Corminaty	Corminaty	Corminaty	x	no	yes	yes	yes	yes	yes	yes	yes	yes	no	no	x	no COVID-19	negative	negative	negative	negative	negative	negative	negative	negative	negative	x	x	x
42	3725	8	9	10	7.3	7.31	-6.4	no	no	vaccinazed + COVID-19	yes	2	first trimenon	first trimenon	x	x	Corminaty	Corminaty	x	x	no	yes	yes	yes	yes	yes	yes	yes	yes	no	yes	30	COVID-19 in third Trimenon	negative	negative	negative	negative	negative	negative	negative	negative	negative	x	x	x
40	3695	9	10	10	7.26	7.38	-3.6	no	no	vaccinated	yes	3	before pregnancy	before pregnancy	second trimenon	x	Corminaty	Corminaty	Corminaty	x	no	no	no	no	no	yes	yes	no	no	no	no	x	no COVID-19	positivee	positivee	positivee	positivee	positivee	negative	negative	negative	negative	x	x	x
35	2950	1	6	8	7.29	7.33	-2.3	yes	yes	vaccinazed + COVID-19	yes	3	second trimenon	second trimenon	second trimenon	x	Corminaty	Corminaty	Corminaty	x	no	yes	no	no	yes	no	no	yes	no	no	yes	28	COVID-19 in third Trimenon	positivee	positivee	positivee	positivee	positivee	negative	negative	negative	negative	0	0	x
40	2865	10	10	10	7.33	7.37	-1.9	no	no	vaccinazed + COVID-19	yes	3	before pregnancy	before pregnancy	second trimenon	x	Corminaty	Corminaty	Corminaty	x	no	no	no	no	no	no	no	no	no	no	yes	36	COVID-19 in third Trimenon	positivee	negative	positivee	negative	negative	positivee	negative	negative	positivee	0	1	x
40	3070	9	10	10	7.3	7.42	-2.7	no	no	vaccinated	yes	3	before pregnancy	before pregnancy	second trimenon	x	Corminaty	Corminaty	Corminaty	x	no	no	yes	no	no	no	yes	no	no	no	no	x	no COVID-19	positivee	positivee	negative	negative	positivee	negative	negative	negative	negative	x	x	x
40	3035	9	10	10	7.19	7.36	-8.6	no	no	vaccinazed + COVID-19	yes	2	before pregnancy	before pregnancy	x	x	Moderna	Moderna	x	x	no	no	no	no	no	yes	no	yes	no	no	yes	34	COVID-19 in third Trimenon	negative	negative	negative	negative	negative	negative	negative	negative	negative	x	x	x
41	3385	7	9	10	7.22	7.33	-6.4	no	no	vaccinazed + COVID-19	yes	3	before pregnancy	before pregnancy	third trimenon	x	Corminaty	Corminaty	Corminaty	x	no	yes	no	no	yes	no	no	yes	no	no	yes	38	COVID-19 in third Trimenon	negative	negative	negative	negative	negative	negative	negative	negative	negative	x	x	x
40	3670	7	8	8	7.28	7.29	-5.4	no	no	vaccinazed + COVID-19	yes	3	before pregnancy	before pregnancy	first trimenon	x	Moderna	Corminaty	Corminaty	x	no	yes	yes	yes	yes	yes	yes	yes	no	no	yes	34	COVID-19 in third Trimenon	positivee	negative	negative	negative	positivee	negative	negative	negative	negative	x	x	x
39	2970	9	10	10	7.19	7.33	-8	no	no	vaccinazed + COVID-19	yes	2	before pregnancy	first trimenon	x	x	Corminaty	Corminaty	x	x	no	yes	no	yes	yes	no	yes	yes	yes	no	yes	30	COVID-19 in third Trimenon	negative	negative	negative	negative	negative	negative	negative	negative	negative	x	x	x
41	3515	10	10	10	7.14	7.16	-6.3	no	no	vaccinazed + COVID-19	yes	1	first trimenon	x	x	x	Corminaty	x	x	x	yes	yes	yes	no	yes	yes	no	yes	yes	no	yes	33	COVID-19 in third Trimenon	negative	negative	negative	negative	negative	negative	negative	negative	negative	x	x	x
39	3530	9	10	10	7.31	7.36	-2.2	no	no	vaccinazed + COVID-19	yes	3	before pregnancy	before pregnancy	second trimenon	x	AstraZeneca	Moderna	Corminaty	x	yes	yes	yes	yes	yes	yes	yes	yes	yes	yes	yes	26	COVID-19 in second trimenon	positivee	positivee	positivee	negative	positivee	negative	negative	negative	negative	x	x	x
42	3830	9	10	10	7.15	7.32	-6.9	no	yes	vaccinazed + COVID-19	yes	3	before pregnancy	before pregnancy	before pregnancy	x	Moderna	Corminaty	Corminaty	x	yes	no	no	yes	yes	yes	yes	yes	no	no	yes	28	COVID-19 in third Trimenon	negative	negative	negative	negative	negative	negative	negative	negative	negative	x	x	x
40	3445	9	10	10	7.32	7.33	-2.2	no	no	COVID-19	no	0	x	x	x	x	x	x	x	x	yes	yes	yes	yes	no	yes	no	yes	no	yes	yes	22	COVID-19 in third Trimenon	negative	negative	negative	negative	negative	negative	negative	negative	negative	x	x	x
40	3805	9	10	10	7.32	7.36	-6.5	no	no	vaccinated	yes	3	before pregnancy	before pregnancy	second trimenon	x	Corminaty	Corminaty	Corminaty	x	no	no	no	x	no	yes	yes	yes	yes	no	no	x	no COVID-19	negative	negative	negative	negative	negative	negative	negative	negative	negative	x	x	x
39	3290	10	10	10	7.32	7.39	-0.2	no	no	vaccinated	yes	3	before pregnancy	before pregnancy	second trimenon	x	AstraZeneca	Moderna	Corminaty	x	no	yes	no	no	yes	yes	no	no	no	no	no	x	no COVID-19	negative	negative	negative	negative	negative	negative	negative	negative	negative	x	x	x
42	4075	9	10	10	7.29	7.37	-4.6	no	no	vaccinated	yes	3	before pregnancy	before pregnancy	second trimenon	x	Corminaty	Corminaty	Corminaty	x	no	no	yes	yes	no	yes	yes	no	yes	no	no	x	no COVID-19	negative	negative	negative	negative	negative	negative	negative	negative	negative	x	x	x
39	3320	10	10	10	7.31	7.4	-1.4	no	no	vaccinated	yes	3	before pregnancy	before pregnancy	second trimenon	x	Corminaty	Corminaty	Corminaty	x	no	no	no	no	no	yes	no	yes	no	no	no	x	no COVID-19	positivee	positivee	positivee	negative	negative	negative	negative	negative	negative	x	x	x
39	3780	9	10	10	7.33	7.37	-0.6	no	no	vaccinated	yes	3	before pregnancy	before pregnancy	second trimenon	x	Corminaty	Corminaty	Corminaty	x	no	no	yes	no	yes	yes	yes	yes	yes	no	no	x	no COVID-19	positivee	positivee	positivee	negative	negative	negative	negative	negative	negative	x	x	x
39	3310	10	10	10	7.31	7.37	-1	no	no	vaccinazed + COVID-19	yes	3	before pregnancy	before pregnancy	second trimenon	x	Corminaty	Corminaty	Corminaty	x	no	yes	no	yes	yes	yes	yes	yes	no	no	yes	26	COVID-19 in second trimenon	positivee	positivee	negative	negative	negative	negative	negative	negative	negative	x	x	x
39	3170	9	10	10	7.23	7.4	-2.9	no	no	vaccinazed + COVID-19	yes	3	before pregnancy	before pregnancy	first trimenon	x	Moderna	Corminaty	Corminaty	x	yes	yes	no	yes	yes	yes	no	yes	yes	no	yes	24	COVID-19 in second trimenon	negative	negative	negative	negative	negative	negative	negative	negative	negative	x	x	x
41	3600	10	10	10	7.21	7.28	-7.8	no	no	vaccinazed + COVID-19	yes	2	before pregnancy	before pregnancy	x	x	Corminaty	Corminaty	x	x	no	yes	yes	yes	yes	yes	no	yes	no	no	yes	24	COVID-19 in second trimenon	negative	negative	negative	negative	negative	negative	negative	negative	negative	x	x	x
39	3430	9	10	10	7.32	7.35	-2	no	no	vaccinated	yes	2	before pregnancy	before pregnancy	x	x	Corminaty	Corminaty	x	x	no	yes	yes	yes	yes	yes	yes	yes	yes	no	no	x	no COVID-19	negative	negative	negative	negative	negative	negative	negative	negative	negative	x	x	x
39	3240	9	10	10	7.29	7.35	-1.5	no	no	vaccinazed + COVID-19	yes	3	before pregnancy	before pregnancy	second trimenon	x	Corminaty	Corminaty	Corminaty	x	no	no	no	no	no	no	no	no	yes	no	no	x	no COVID-19	negative	negative	negative	negative	negative	negative	negative	negative	negative	x	x	x
40	3670	8	9	10	7.2	7.3	-5.8	no	no	vaccinazed + COVID-19	yes	1	before pregnancy	x	x	x	yesnssen	x	x	x	yes	yes	yes	no	no	yes	yes	no	no	no	yes	x	x	positivee	positivee	negative	negative	negative	negative	negative	negative	negative	x	x	x
40	3400	10	10	10	7.31	7.35	-3.7	no	no	vaccinazed + COVID-19	yes	3	before pregnancy	before pregnancy	second trimenon	x	Moderna	Moderna	Corminaty	x	no	yes	no	no	yes	yes	no	yes	no	no	yes	x	COVID-19 in third Trimenon	negative	negative	negative	negative	negative	negative	negative	negative	negative	x	x	x
39	4470	9	10	10	7.27	7.31	-2.4	no	no	vaccinazed + COVID-19	yes	1	first trimenon	x	x	x	Corminaty	x	x	x	no	yes	yes	yes	yes	yes	yes	yes	no	no	yes	x	COVID-19 in second trimenon	positivee	positivee	negative	positivee	negative	negative	negative	negative	negative	x	x	x
41	4000	9	10	10	7.25	7.35	-5	no	no	vaccinazed + COVID-19	yes	3	before pregnancy	before pregnancy	before pregnancy	x	Corminaty	Corminaty	Corminaty	x	yes	yes	yes	no	yes	yes	no	yes	no	yes	yes	x	COVID-19 in second trimenon	positivee	positivee	positivee	positivee	negative	negative	negative	negative	negative	x	x	x
42	3960	9	10	10	7.31	7.44	-3.6	no	no	vaccinazed + COVID-19	yes	4	before pregnancy	before pregnancy	second trimenon	second trimenon	Corminaty	Corminaty	Corminaty	Corminaty	no	yes	no	no	yes	yes	yes	yes	yes	no	yes	x	COVID-19 in second trimenon	positivee	positivee	negative	negative	negative	negative	negative	negative	negative	x	x	x
39	3190	9	10	10	7.35	7.41	-4.3	yes	no	vaccinazed + COVID-19	yes	2	before pregnancy	before pregnancy	x	x	AstraZeneca	AstraZeneca	x	x	no	yes	yes	yes	yes	yes	yes	yes	no	no	yes	x	COVID-19 in third Trimenon	positivee	negative	negative	negative	negative	positivee	negative	positivee	negative	0	0	x
37	2650	8	10	10	7.35	7.38	-4.7	yes	no	COVID-19	no	0	x	x	x	x	x	x	x	x	yes	no	yes	yes	yes	yes	yes	yes	no	no	yes	30	COVID-19 in third Trimenon	negative	negative	negative	negative	negative	negative	negative	negative	negative	0	0	x
41	4540	9	10	10	7.21	7.34	-6	no	no	COVID-19	no	0	x	x	x	x	x	x	x	x	no	no	no	yes	yes	yes	no	no	no	no	yes	x	COVID-19 in third Trimenon	negative	negative	negative	negative	negative	negative	negative	negative	negative	0	0	x
39	3020	9	10	10	7.26	7.35	-1.6	no	no	vaccinated	yes	3	before pregnancy	before pregnancy	second trimenon	x	Corminaty	Corminaty	Corminaty	x	no	yes	no	yes	yes	yes	yes	yes	no	no	no	x	no COVID-19	negative	negative	negative	negative	negative	negative	negative	negative	negative	x	x	x
42	4160	9	10	10	7.33	7.38	-6.8	no	no	vaccinazed + COVID-19	yes	3	before pregnancy	before pregnancy	second trimenon	x	Corminaty	Corminaty	Corminaty	x	yes	yes	no	yes	yes	yes	no	yes	no	yes	yes	25	COVID-19 in second trimenon	negative	negative	negative	negative	negative	negative	negative	negative	negative	x	x	x
41	3180	9	10	10	7.34	7.47	-3.3	no	no	vaccinated	yes	3	before pregnancy	before pregnancy	second trimenon	x	Moderna	Corminaty	Corminaty	x	yes	yes	no	yes	no	no	no	yes	no	no	no	x	no COVID-19	negative	negative	negative	negative	negative	negative	negative	negative	negative	x	x	x
40	3910	9	10	10	7.16	7.37	-7.4	no	no	vaccinazed + COVID-19	yes	3	before pregnancy	before pregnancy	second trimenon	x	Corminaty	Corminaty	Corminaty	x	yes	yes	no	no	yes	yes	yes	yes	no	no	yes	38	COVID-19 in third Trimenon	negative	negative	negative	negative	negative	negative	negative	negative	negative	x	x	x
39	3490	10	10	10	7.29	7.34	-0.6	no	no	vaccinazed + COVID-19	yes	2	before pregnancy	before pregnancy	x	x	Moderna	Moderna	x	x	yes	yes	yes	yes	yes	yes	no	yes	no	yes	yes	x	COVID-19 in second trimenon	negative	negative	negative	negative	negative	negative	negative	negative	negative	x	x	x
39	2550	10	10	10	7.2	7.32	-5.3	no	no	vaccinazed + COVID-19	yes	2	before pregnancy	before pregnancy	x	x	Corminaty	Corminaty	x	x	no	yes	yes	yes	yes	yes	yes	yes	yes	yes	yes	x	COVID-19 in second trimenon	negative	negative	negative	negative	negative	negative	negative	negative	negative	x	x	x
40	2540	9	10	10	7.33	7.37	1.5	no	no	vaccinated	yes	3	before pregnancy	before pregnancy	first trimenon	x	Corminaty	Corminaty	Corminaty	x	no	no	no	yes	no	yes	yes	yes	yes	no	no	x	no COVID-19	negative	negative	negative	negative	negative	negative	negative	negative	negative	x	x	x
42	3325	9	9	9	7.17	7.31	-7.4	no	no	vaccinated	yes	3	before pregnancy	before pregnancy	second trimenon	x	Corminaty	Corminaty	Corminaty	x	no	no	no	no	no	no	no	no	no	no	yes	23	COVID-19 in second trimenon	negative	negative	negative	negative	negative	negative	negative	negative	negative	x	x	x
37	2745	10	10	10	7.16	7.35	-9.6	no	no	vaccinated	yes	3	before pregnancy	before pregnancy	second trimenon	x	Corminaty	Corminaty	Corminaty	x	no	yes	no	no	yes	yes	yes	yes	no	no	no	x	no COVID-19	positivee	positivee	positivee	positivee	negative	negative	negative	negative	negative	x	x	x
42	3180	9	10	10	7.18	7.43	-7.1	no	no	COVID-19	no	0	x	x	x	x	x	x	x	x	yes	yes	no	no	yes	yes	no	no	no	yes	yes	x	COVID-19 in second trimenon	negative	negative	negative	negative	negative	negative	negative	negative	negative	x	x	x
37	2840	10	10	10	7.29	7.34	-2.6	no	yes	vaccinated	yes	2	before pregnancy	before pregnancy	x	x	AstraZeneca	Moderna	x	x	no	no	no	no	no	yes	no	no	yes	no	no	x	no COVID-19	positivee	positivee	positivee	negative	negative	negative	negative	negative	negative	x	x	x
41	3250	9	10	10	7.15	7.25	-7.8	no	no	vaccinazed + COVID-19	yes	3	before pregnancy	before pregnancy	second trimenon	x	AstraZeneca	Corminaty	Corminaty	x	yes	yes	yes	yes	yes	yes	yes	yes	yes	no	yes	x	COVID-19 in second trimenon	negative	negative	negative	negative	negative	negative	negative	negative	negative	x	x	x
39	3060	10	10	10	7.27	7.4	-3.1	no	no	vaccinazed + COVID-19	yes	2	before pregnancy	before pregnancy	x	x	Corminaty	Corminaty	x	x	no	no	yes	yes	no	yes	yes	yes	no	no	yes	15	COVID-19 in second trimenon	negative	negative	negative	negative	negative	negative	negative	negative	negative	x	x	x
42	4125	8	9	10	7.17	7.3	-8	no	no	vaccinazed + COVID-19	yes	3	before pregnancy	before pregnancy	third trimenon	x	Corminaty	Corminaty	Corminaty	x	yes	yes	yes	yes	no	yes	no	yes	no	no	yes	12	COVID-19 in first trimenon	negative	negative	negative	negative	negative	negative	negative	negative	negative	x	x	x
40	3580	9	10	10	7.25	7.31	-5.8	no	no	vaccinazed + COVID-19	yes	3	before pregnancy	before pregnancy	second trimenon	x	Moderna	Moderna	Corminaty	x	no	no	no	no	no	no	no	yes	no	no	yes	x	COVID-19 in second trimenon	negative	negative	negative	negative	negative	negative	negative	negative	negative	x	x	x
39	3560	10	10	10	7.18	7.28	-6.5	no	no	vaccinazed + COVID-19	yes	3	before pregnancy	before pregnancy	second trimenon	x	Corminaty	Corminaty	Corminaty	x	yes	yes	no	yes	yes	yes	yes	yes	no	no	yes	x	COVID-19 in second trimenon	negative	negative	negative	negative	negative	negative	negative	negative	negative	x	x	x
41	3920	9	9	10	7.23	7.33	-6.4	no	no	COVID-19	no	0	x	x	x	x	x	x	x	x	no	no	no	no	no	no	yes	no	no	no	yes	30	COVID-19 in third Trimenon	negative	negative	negative	negative	negative	negative	negative	negative	negative	x	x	x
38	3155	9	10	10	7.12	7.19	-8.4	no	no	vaccinazed + COVID-19	yes	3	before pregnancy	before pregnancy	before pregnancy	x	AstraZeneca	Corminaty	Corminaty	x	yes	yes	no	yes	yes	no	no	yes	no	no	yes	20	COVID-19 in second trimenon	negative	negative	negative	negative	negative	negative	negative	negative	negative	x	x	x
40	3420	9	10	10	7.3	7.42	-5.1	no	no	vaccinazed + COVID-19	yes	2	before pregnancy	before pregnancy	x	x	Corminaty	Corminaty	x	x	no	yes	no	x	yes	no	no	yes	no	no	yes	x	COVID-19 in second trimenon	negative	negative	negative	negative	negative	negative	negative	negative	negative	x	x	x
41	4095	9	10	10	99	99	99	no	no	vaccinated	yes	3	before pregnancy	before pregnancy	second trimenon	x	Corminaty	Corminaty	Corminaty	x	no	yes	yes	yes	yes	yes	yes	yes	no	no	no	x	no COVID-19	negative	negative	negative	negative	negative	negative	negative	negative	negative	x	x	x
35	2040	9	9	9	7.29	7.37	-7.5	no	yes	vaccinazed + COVID-19	yes	1	before pregnancy	x	x	x	Corminaty	x	x	x	no	no	yes	x	yes	yes	yes	yes	yes	no	yes	x	COVID-19 in second trimenon	negative	negative	negative	negative	negative	negative	negative	negative	negative	x	x	x
40	3740	9	9	9	7.27	7.37	-1.1	yes	yes	vaccinated	yes	3	before pregnancy	before pregnancy	second trimenon	x	Corminaty	Corminaty	Corminaty	x	no	no	no	no	no	no	yes	no	no	no	no	x	no COVID-19	positivee	positivee	positivee	negative	negative	negative	negative	negative	negative	x	x	x
41	3440	9	10	10	7.31	7.36	-1.9	yes	yes	vaccinazed + COVID-19	yes	1	before pregnancy	x	x	x	Corminaty	x	x	x	yes	yes	no	no	yes	yes	no	yes	no	no	yes	x	COVID-19 in first trimenon	negative	negative	negative	negative	negative	negative	negative	negative	negative	x	x	x
41	3660	9	10	10	7.3	7.34	-5.5	no	no	vaccinazed + COVID-19	yes	3	before pregnancy	before pregnancy	first trimenon	x	Corminaty	Corminaty	Corminaty	x	no	yes	yes	yes	yes	yes	no	yes	yes	no	yes	25	COVID-19 in second trimenon	negative	negative	negative	negative	negative	negative	negative	negative	negative	x	x	x
40	3530	10	10	10	7.29	7.39	-5.6	yes	no	vaccinazed + COVID-19	yes	3	before pregnancy	before pregnancy	before pregnancy	x	AstraZeneca	Corminaty	Corminaty	x	yes	yes	no	yes	yes	yes	no	yes	no	yes	yes	x	COVID-19 in first trimenon	negative	negative	negative	negative	negative	negative	negative	negative	negative	x	x	x
41	4410	9	10	10	7.39	7.4	0.4	no	no	vaccinazed + COVID-19	yes	2	before pregnancy	before pregnancy	x	x	Corminaty	Corminaty	x	x	yes	yes	yes	yes	yes	no	no	yes	no	yes	yes	x	COVID-19 in second trimenon	negative	negative	negative	negative	negative	negative	negative	negative	negative	x	x	x
41	4135	10	10	10	7.24	7.37	-5	no	no	vaccinazed + COVID-19	yes	3	before pregnancy	before pregnancy	before pregnancy	x	Corminaty	Corminaty	Corminaty	x	yes	yes	no	no	yes	yes	yes	yes	no	no	yes	x	x	negative	negative	negative	negative	negative	negative	negative	negative	negative	x	x	x
41	3830	9	10	10	7.38	7.41	-4.6	no	no	vaccinazed + COVID-19	yes	3	before pregnancy	before pregnancy	second trimenon	x	Corminaty	Corminaty	Corminaty	x	yes	yes	no	yes	yes	yes	yes	yes	yes	yes	yes	32	COVID-19 in third Trimenon	positivee	positivee	positivee	positivee	negative	negative	negative	negative	negative	x	x	x
42	3720	9	10	10	7.46	7.47	-4	no	no	vaccinazed + COVID-19	yes	2	before pregnancy	before pregnancy	x	x	Corminaty	Corminaty	x	x	no	yes	no	yes	yes	yes	yes	yes	no	no	yes	27	COVID-19 in second trimenon	negative	negative	negative	negative	negative	negative	negative	negative	negative	x	x	x
40	3760	9	10	10	7.2	7.29	-9.2	no	no	vaccinazed + COVID-19	yes	3	before pregnancy	before pregnancy	second trimenon	x	Corminaty	Corminaty	Corminaty	x	yes	yes	yes	yes	yes	yes	yes	yes	no	yes	yes	35	COVID-19 in third Trimenon	negative	negative	negative	negative	negative	negative	negative	negative	negative	x	x	x
42	4235	7	9	10	7.18	7.45	-6.7	no	no	vaccinated	yes	2	before pregnancy	first trimenon	x	x	Corminaty	Corminaty	x	x	x	yes	yes	yes	yes	x	yes	yes	x	yes	no	x	no COVID-19	positivee	negative	positivee	negative	positivee	negative	negative	negative	negative	x	x	x
40	3010	10	10	10	7.31	7.4	-1.2	no	no	vaccinated	yes	3	before pregnancy	before pregnancy	before pregnancy	x	Corminaty	Corminaty	Corminaty	x	no	no	no	no	no	no	yes	no	yes	no	no	x	no COVID-19	negative	negative	negative	negative	negative	negative	negative	negative	negative	x	x	x
40	3360	9	9	9	7.26	7.48	-5.4	no	no	vaccinated	yes	3	before pregnancy	before pregnancy	before pregnancy	x	Corminaty	Corminaty	Corminaty	x	yes	yes	yes	no	no	no	yes	no	no	no	no	x	no COVID-19	negative	negative	negative	negative	negative	negative	negative	negative	negative	x	x	x
41	3685	8	9	10	7.21	7.35	-8.6	no	no	vaccinazed + COVID-19	yes	3	before pregnancy	before pregnancy	before pregnancy	x	Corminaty	Corminaty	Corminaty	x	yes	yes	no	no	yes	yes	no	yes	yes	no	yes	11	COVID-19 in first trimenon	negative	negative	negative	negative	negative	negative	negative	negative	negative	x	x	x
41	2820	9	10	10	7.21	7.36	-8.7	no	no	vaccinazed + COVID-19	yes	3	before pregnancy	before pregnancy	second trimenon	x	Corminaty	Corminaty	Corminaty	x	no	no	no	no	no	no	no	no	no	no	no	x	no COVID-19	negative	negative	negative	negative	negative	negative	negative	negative	negative	x	x	x
x = not known/not applicable
